# Supplementary material for: HIF-1-Dependent Induction of β3 Adrenoceptor: Evidence from the Mouse Retina
Source: Cells. 2022 Apr 8;11(8):1271. doi: 10.3390/cells11081271 (PMC9029465; doi:10.3390/cells11081271)
Supplement: Supplementary file 1 [file cells-11-01271-s001.zip]

Archive with 1 entries (1 files):
- cells-1671391-supplementary.pdf
